# Supplementary material for: Characterization of Secondary Metabolites of Leaf Buds from Some Species and Hybrids of Populus by Gas Chromatography Coupled with Mass Detection and Two-Dimensional High-Performance Thin-Layer Chromatography Methods with Assessment of Their Antioxidant Activity
Source: Int J Mol Sci. 2024 Apr 3;25(7):3971. doi: 10.3390/ijms25073971 (PMC11011796; doi:10.3390/ijms25073971)
Supplement: Supplementary file 1 [file ijms-25-03971-s001.zip]

Archive with 1 entries (1 files):
- ijms-2906821-supplementary.pdf
